# Supplementary material for: Evaluation of the Potential Flight Ability of the Casuarina Moth, Lymantria xylina (Lepidoptera: Erebidae)
Source: Insects. 2024 Jul 6;15(7):506. doi: 10.3390/insects15070506 (PMC11276713; doi:10.3390/insects15070506)
Supplement: Supplementary file 1 [file insects-15-00506-s001.zip]

Archive with 1 entries (1 files):
- insects-3057617-supplementary.xlsx
