# Supplementary material for: Evaluation of the Potential Flight Ability of the Casuarina Moth, Lymantria xylina (Lepidoptera: Erebidae)
Source: Insects. 2024 Jul 6;15(7):506. doi: 10.3390/insects15070506 (PMC11276713; doi:10.3390/insects15070506)
Supplement: Supplementary file 1 [file insects-15-00506-s001.zip › insects-3057617-supplementary.xlsx]

## Sheet: TS1
			Table S1. The flight parameters of L. xylina males at different environmental temperatures.
Temperature/℃	Flight speed (km/h)	Total flight duration (h)	Duration per flight(h)	Total flight distance (km)	Distance per flight (km)	Number of flights
22	1.492±0.114a	3.060±1.078a	0.429±0.248a	4.766±1.654a	0.744±0.463a	24.5±11.3a
25	1.673±0.176a	3.182±0.587a	0.156±0.093a	5.368±1.319a	0.285±0.171a	121.0±73.8a
28	2.681±0.636a	2.325±0.939a	0.231±0.155a	5.646±3.024a	0.713±0.470a	64.7±48.3a
	Note: The data in the table are the mean ± SE; different lowercase letters indicate significant differences in the flight parameters of adults under different temperatures at the level (P <0.05, Duncan).

## Sheet: TS2
			Table S2. The other morphology and structural parameters of 1-d-old L. xylina adults at different total flight distances.
Sex	Flight distance (m)	n	Morphology								Hindwing aspect ratio
			Forewing width (cm)	Hindwing length (cm)	Hindwing width (cm)	Abdominal width (cm)	Abdominal length (cm)	Body length (cm)	Forewing area (cm²)	Hindwing area (cm²)
Female	<500	3	2.23±0.21a	2.47±0.13a	2.06±0.23a	0.94±0.02a	2.00±0.08a	2.93±0.12a	4.90±0.45a	3.37±0.42a	1.84±0.07a
Female	500-5000	11	2.02±0.07a	2.37±0.08a	1.94±0.10a	0.81±0.04ab	1.85±0.10a	2.64±0.10a	4.07±0.20a	2.92±0.17a	1.94±0.06a
Female	>5000	3	2.02±0.04a	2.26±0.04a	1.80±0.04a	0.72±0.08c	1.77±0.21a	2.51±0.17a	3.83±0.12a	2.54±0.01a	2.00±0.08a
Male	<500	3	1.48±0.15a	1.90±0.13a	1.53±0.12a	0.35±0.04a	1.26±0.03a	1.91±0.08a	2.25±0.22a	1.95±0.25a	1.68±0.07a
Male	500-5000	11	1.60±0.06a	1.90±0.06a	1.60±0.05a	0.40±0.03a	1.33±0.07a	2.18±0.08a	2.43±0.14a	2.07±0.10a	1.77±0.06a
Male	>5000	8	1.65±0.05a	2.04±0.04a	1.68±0.05a	0.46±0.02a	1.44±0.11a	2.24±0.10a	2.53±0.13a	2.12±0.16a	2.11±0.29a
	Note: The data in the table are expressed as the mean ± SE; different lowercase letters represent significant differences in the parameters of adults of the same sex with different total flight distances at the level (p < 0.05, Duncan’s test).
